# Supplementary material for: The current state of wearable device use in Parkinson's disease: a survey of individuals with Parkinson's
Source: Front Digit Health. 2024 Dec 23;6:1472691. doi: 10.3389/fdgth.2024.1472691 (PMC11701158; doi:10.3389/fdgth.2024.1472691)
Supplement: Supplementary Table S1 [file Table1.xlsx]

## Sheet: PD_State
	State	Respondents
	WA	188
	MO	11
	IN	10
	FL	9
	IA	9
	GA	8
	CT	7
	VA	7
	AK	5
	ID	5
	MN	5
	OR	5
	PA	4
	IL	3
	KY	3
	NH	3
	NY	3
	MT	2
	NJ	2
	AR	1
	AZ	1
	CO	1
	MI	1
	NC	1
	NM	1
	RI	1
	TX	1
	WI	1
	Supplementary Table 1 - States in which survey respondents reside. (n=298)
