# Supplementary material for: The current state of wearable device use in Parkinson's disease: a survey of individuals with Parkinson's
Source: Front Digit Health. 2024 Dec 23;6:1472691. doi: 10.3389/fdgth.2024.1472691 (PMC11701158; doi:10.3389/fdgth.2024.1472691)
Supplement: Supplementary Table S2 [file Table2.xlsx]

## Sheet: DiseaseState
		Characteristics		Count	Percentage
		Duration
			<2	36	0.120805
			2-4	75	0.251678
			4-6	64	0.214765
			6-10	49	0.16443
			>10	74	0.248322
		Initial Movement Sx
			Tremor	190	0.637584
			Stiffness	32	0.107383
			Slowness	27	0.090604
			Handwriting	20	0.0671141
			Imbalance	10	0.033557
			Other	19	0.0637584
		Current Sx
			Tremor	202	0.677852
			Stiffness	195	0.654362
			Slowness	185	0.620805
			Imbalance/Falls	123	0.412752
			Insomnia	97	0.325503
			Dyskinesia	73	0.244966
			Dizziness/Orthostasis	67	0.224832
			Hallucinations	15	0.0503356
		Assistive Gait Device Utilization
			Yes	58	0.194631
			No	240	0.805369
		Daily Medication Frequency
			0-1	21	0.0704698
			2	20	0.0671141
			3	110	0.369128
			4	71	0.238255
			5	46	0.154362
			6 or more	30	0.100671
		Supplementary Table 2 – Respondent PD related characteristics and symptom characteristics (n=298).
