# Supplementary material for: The current state of wearable device use in Parkinson's disease: a survey of individuals with Parkinson's
Source: Front Digit Health. 2024 Dec 23;6:1472691. doi: 10.3389/fdgth.2024.1472691 (PMC11701158; doi:10.3389/fdgth.2024.1472691)
Supplement: Supplementary Table S3 [file Table3.xlsx]

## Sheet: Gait
	Assistive Device Type		Use Frequency							Total Users
			Rarely	For long trips	Sometimes	Errands	Often	Always
	Cane		3	2	15	6	7	4		37
	Walker		7	2	13	1	8	9		40
	Wheelchair		3	4	5	3	2	3		20
	Supplementary Table 3 - Respondent assistive gait device utilization frequencies among those who reported using an assistive device. (n=58)
