# Supplementary material for: The current state of wearable device use in Parkinson's disease: a survey of individuals with Parkinson's
Source: Front Digit Health. 2024 Dec 23;6:1472691. doi: 10.3389/fdgth.2024.1472691 (PMC11701158; doi:10.3389/fdgth.2024.1472691)
Supplement: Supplementary Table S4 [file Table4.xlsx]

## Sheet: DeviceKnowExp
			Count	Percentage
	Awareness of different types of wearables
		Smart watches (consumer)	221	0.741611
		Fitness trackers	202	0.677852
		Medical wearable devices	90	0.302013
		Others	7	0.0234899
	Experience with different types of wearables
		Consumer
		Apple watch	86	0.288591
		Android watch	22	0.0738255
		Garmin	33	0.110738
		Fitness tracker	85	0.285235
		Other	16	0.0536913
		Medical
		Apple watch + Strive PD	19	0.0637584
		PKG	1	0.0033557
		Kinesia	0	0
		PDMonitor	3	0.0100671
	Supplementary Table 4 - Respondent awareness of and experiences with wearable devices. (n=298).
