# Supplementary material for: The current state of wearable device use in Parkinson's disease: a survey of individuals with Parkinson's
Source: Front Digit Health. 2024 Dec 23;6:1472691. doi: 10.3389/fdgth.2024.1472691 (PMC11701158; doi:10.3389/fdgth.2024.1472691)
Supplement: Supplementary Table S5 [file Table5.xlsx]

## Sheet: PreferredDevice
	Device Preference	Count	Percentage
	None/No longer using	26	0.134715
	Apple watch	80	0.414508
	Android watch	16	0.0829016
	Garmin	20	0.103627
	Fitness tracker	47	0.243523
	Other	4	0.0207254
	Supplementary Table 5 - Respondent wearable use preferences among those with experience with wearable devices (n=193). Other responses for preferred device: apollo neuro (1), iphone (1), kospet (1), and Samsung watch (1).
