# Supplementary material for: The current state of wearable device use in Parkinson's disease: a survey of individuals with Parkinson's
Source: Front Digit Health. 2024 Dec 23;6:1472691. doi: 10.3389/fdgth.2024.1472691 (PMC11701158; doi:10.3389/fdgth.2024.1472691)
Supplement: Supplementary Table S6 [file Table6.xlsx]

## Sheet: PrefWear_Freq
	Device Use Time	Count	Percentage
	Nearly always	108	0.675
	All day when awake	36	0.225
	>50% of wake time	1	0.00625
	Not daily but more than 3 days a week	12	0.075
	Weekly	2	0.0125
	Monthly	0	0
	Less than monthly	1	0.00625
	Supplementary Table 6 - Preferred consumer wearable device use time among individuals still using their preferred device. (n=160)
