# Supplementary material for: The current state of wearable device use in Parkinson's disease: a survey of individuals with Parkinson's
Source: Front Digit Health. 2024 Dec 23;6:1472691. doi: 10.3389/fdgth.2024.1472691 (PMC11701158; doi:10.3389/fdgth.2024.1472691)
Supplement: Supplementary Table S7 [file Table7.xlsx]

## Sheet: ConsumerBarriers
	Barrier to use	Count	Affirming (%)
	No barriers	98	0.328859
	Knowledge (I didn't know that I could use it like that).	78	0.261745
	Cost	51	0.171141
	Effort to maintain	30	0.100671
	Lack of impact on understanding or management of PD	30	0.100671
	Data input difficulties	28	0.0939597
	Lack of healthcare provider incorporation	17	0.057047
	Data review difficulties	15	0.0503356
	Discomfort	14	0.0469799
	Inaccurate data	12	0.0402685
	Lack of capability to track features of interest	11	0.0369128
	Other responses	40	0.134228
	Supplementary Table 7 – Respondent reported current barriers to the use of consumer wearable devices for the management of PD. Individual respondents could affirm the presence of multiple barriers.
