# Supplementary material for: The current state of wearable device use in Parkinson's disease: a survey of individuals with Parkinson's
Source: Front Digit Health. 2024 Dec 23;6:1472691. doi: 10.3389/fdgth.2024.1472691 (PMC11701158; doi:10.3389/fdgth.2024.1472691)
Supplement: Supplementary Table S8 [file Table8.xlsx]

## Sheet: MedicalDevice_Impact
		Management Type
		Personal	Provider
	Substantially positive	0.0869565	0.0434783
	Somewhat positive	0.173913	0.26087
	Negligible effect	0.73913	0.652174
	Somewhat negative	0	0.0434783
	Substantially negative	0	0
	Supplementary Table 8 - Medical wearable device user perceptions on impact of devices on management of PD. (n= 23)
